# Supplementary material for: Using Metal-Organic Framework HKUST-1 for the Preparation of High-Conductive Hybrid Membranes Based on Multiblock Copolymers for Fuel Cells
Source: Polymers (Basel). 2023 Jan 8;15(2):323. doi: 10.3390/polym15020323 (PMC9862821; doi:10.3390/polym15020323)
Supplement: Supplementary file 1 [file polymers-15-00323-s001.zip]

Archive with 1 entries (1 files):
- polymers-2134841-supplementary.pdf
